# Supplementary material for: The Nasopharyngeal, Ruminal, and Vaginal Microbiota and the Core Taxa Shared across These Microbiomes in Virgin Yearling Heifers Exposed to Divergent In Utero Nutrition during Their First Trimester of Gestation and in Pregnant Beef Heifers in Response to Mineral Supplementation
Source: Microorganisms. 2021 Sep 23;9(10):2011. doi: 10.3390/microorganisms9102011 (PMC8537542; doi:10.3390/microorganisms9102011)
Supplement: Supplementary file 1 [file microorganisms-09-02011-s001.zip]

Archive with 1 entries (1 files):
- microorganisms-1367805-supplementary.pdf
